# Supplementary material for: From tissue to silicon to plastic: three-dimensional printing in comparative anatomy and physiology
Source: R Soc Open Sci. 2016 Mar 2;3(3):150643. doi: 10.1098/rsos.150643 (PMC4821264; doi:10.1098/rsos.150643)
Supplement: Supplementary material 2. Ready-to-3D-print model of red-eared slider. Ready-to-3D-print STL-file of the red-eared slider (Trachemys scripta elegans) used in Figure 1. The STL file can be imported directly into the software of a 3D printer and printed. The model was scaled (65%) to fit the printer b [file rsos150643supp2.zip]

Archive with 1 entries (1 files):
- rsos150643supp2.stl
